# Supplementary material for: Selection of Reliable Biomarkers from PCR Array Analyses Using Relative Distance Computational Model: Methodology and Proof-of-Concept Study
Source: PLoS One. 2013 Dec 12;8(12):e83954. doi: 10.1371/journal.pone.0083954 (PMC3861511; doi:10.1371/journal.pone.0083954)
Supplement: Program S1 — (ZIP) [file pone.0083954.s005.zip]

Archive with 4 entries (4 files):
- gene/gene
- gene/Gene.c
- gene/Gene.h
- gene/makefile
