# Supplementary material for: Selection of Reliable Biomarkers from PCR Array Analyses Using Relative Distance Computational Model: Methodology and Proof-of-Concept Study
Source: PLoS One. 2013 Dec 12;8(12):e83954. doi: 10.1371/journal.pone.0083954 (PMC3861511; doi:10.1371/journal.pone.0083954)
Supplement: Program S1 — (ZIP) [file pone.0083954.s005.zip › gene/Gene.c]

/*
 * Gene.c
 *
 *  Created on: 2013-5-6
 *      Author: suzhan
 */

#include "Gene.h"


//ÓÒ²àÔ­Ê¼Êý¾Ý
double arr_raw_right[61][15] =
{
		-3.396666659,	-3.876666667,	-3.936666668,	0.793333334,	1.093333333,	1.193333333,	2.903333333,	0.723333333,	-2.306666667,	-5.746666656,	-10.13666701,	-7.596666547,	-8.086666693,	-6.286666692,	-7.216666689,
		-4.663333328,	-4.02333333,	-2.623333329,	-0.843333334,	-1.893333334,	-0.513333334,	-0.780000001,	-2.399999999,	-0.649999999,	-1.863333335,	-0.213333333,	-2.723333334,	-3.02333333,	-2.45333333,	-2.873333334,
		-0.966666667,	-0.736666667,	0.143333334,	0.053333333,	2.483333333,	0.843333334,	5.42,			1.12,			2.93,			-6.296666673,	-5.916666675,	-7.186666634,	-3.686666667,	-3.266666667,	-1.856666668,
		-2.683333331,	-1.683333331,	-2.233333335,	0.566666666,	0.146666667,	1.076666667,	-3.686666667,	-7.506666683,	-6.576666733,	-5.683333359,	-6.133333322,	-7.733333194,	-4.003333334,	-3.26333334,	-2.753333337,
		-2.123333333,	-0.623333334,	-1.023333333,	0.316666666,	0.796666667,	1.346666667,	-0.890000001,	0.62,			-2.300000001,	-2.153333333,	-4.033333334,	-3.083333334,	-1.763333332,	-1.673333335,	-0.843333334,
		-1.703333335,	-1.253333335,	-1.543333332,	0.286666667,	0.666666667,	1.406666667,	-0.253333333,	-0.823333332,	-4.323333329,	-3.173333329,	-4.673333326,	-5.853333351,	-2.763333337,	-2.82333333,	-1.673333335,
		-1.890000001,	-2.23,			-1.380000001,	2,				1.73,			2.34,			1.973333333,	-2.696666669,	-7.016666626,	-5.080000022,	-10.68999529,	-9.790000389,	-5.880000019,	-5.040000005,	-4.78999999,
		-1.49,			-1.099999999,	-1.33,			1.18,			1.3,			1.88,			0.49,			-1.799999999,	-0.35,			-2.669999998,	-3.79000001,	-3.430000003,	-3.230000006,	-3.059999999,	-2.099999999,
		-2.306666667,	-1.746666666,	-1.796666667,	-0.486666667,	0.263333334,	0.213333333,	-0.47,			-2.249999999,	-4.739999981,	-2.746666666,	-7.106666695,	-5.766666669,	-2.466666664,	-1.706666665,	-1.246666668,
		-1.686666667,	-1.396666667,	-1.266666667,	1.483333333,	1.793333333,	2.033333333,	-1.076666665,	-3.266666667,	-4.746666656,	-1.016666667,	-5.516666681,	-3.66666666,	-1.686666667,	-1.776666666,	-0.456666666,
		-2.786666665,	-3.476666661,	-2.566666669,	-3.606666662,	-1.616666669,	-0.976666667,	-0.13,			-1.680000001,	-2.190000002,	-6.176666665,	-8.686666649,	-8.188878086,	-5.686666649,	-5.176666665,	-4.196666666,
		-1.193333333,	0.916666666,	-1.083333334,	0.426666667,	1.736666667,	1.566666667,	-0.853333333,	-0.213333333,	-1.353333334,	-3.523333329,	-4.993333325,	-6.133333322,	-5.043333321,	-2.643333335,	-2.473466419,
		-5.286666692,	-2.426666669,	-3.976666673,	0.913333334,	0.823333333,	3.213333333,	1.783333333,	1.353333334,	6.253333333,	-3.146666668,	1.943333333,	-0.126666667,	-3.786666665,	-3.286666664,	-3.12666667,
		3.966666666,	3.426666667,	3.916666667,	0.626666667,	1.576666666,	0.802394652,	1.666666667,	2.38859476,		1.900522847,	-6.383333326,	-11.23333272,	-8.033333381,	-8.133333322,	-7.143333323,	-6.133333322,
		-2.33,			-2.629999998,	-2.129999997,	1.55,			2.15,			2.24,			1.88,			1.6,			1.48,			-2.79,			-4.609999995,	-3.089999996,	-4.470000012,	-4.159999998,	-3.529999996,
		-1.713333333,	-1.103333333,	-1.443333334,	1.676666667,	1.116666667,	1.906666667,	0.313333333,	-2.836666662,	-2.336666669,	-3.673333326,	-3.863333335,	-4.803333336,	-2.893333334,	-2.683333331,	-1.913333333,
		-1.783333332,	-0.913333333,	-0.673333333,	1.206666667,	1.666666667,	1.536666667,	-1.866666666,	-4.616666673,	-3.066666673,	-4.753333347,	-6.253333331,	-5.77333333,	-1.193333333,	-0.963333333,	-0.083333333,
		-3.436666667,	-3.526666661,	-3.466666672,	0.833333333,	0.303333334,	-0.246666666,	-3.183333336,	-5.573333316,	-3.563333338,	-5.346666652,	-6.806666655,	-5.466666656,	-4.136666657,	-3.956666673,	-2.806666665,
		-1.523333334,	-0.263333333,	-4.133333322,	-0.153333333,	1.846666667,	1.926666667,	0.79,			-3.680000006,	-2.149999998,	-3.347169731,	-5.993250979,	-3.84008029,	-4.133333322,	-3.84008029,	-2.613333332,
		-1.333333333,	-1.133333334,	-1.243333333,	-1.443333334,	-0.063333333,	-0.833333334,	-2.946666671,	-8.716666659,	-5.506666683,	-8.303333115,	-6.113333327,	-7.403333273,	-4.853333351,	-0.783333335,	-4.093333334,
		-2.233333335,	-0.493333332,	-0.953333332,	1.906666667,	1.896666667,	2.836666667,	-0.319999999,	-1.760000002,	-1.53,			-3.993333337,	-5.133333322,	-4.613333332,	-2.723333334,	-2.733333329,	-1.493333332,
		-1.533333333,	-1.253333335,	-1.693333335,	0.786666667,	1.336666666,	1.716666667,	-1.496666666,	-5.766666669,	-1.656666669,	-3.423333326,	-4.733333348,	-4.263333326,	-3.20333333,	-2.883333331,	-2.693333335,
		-3.55333333,	-1.363333332,	-1.933333332,	-1.183333333,	1.066666667,	2.086666667,	1.13,			-1.390000001,	-3.170000002,	-3.753333327,	-4.316556279,	-4.183935397,	-3.943002544,	-4.473333331,	-3.093333334,
		-4.526666678,	-5.816666643,	-2.286666664,	-2.216666669,	-4.816666643,	-1.026666666,	3.356666667,	2.816666667,	2.146666667,	-3.636666664,	-4.727675491,	-4.388589419,	-5.171771025,	-5.816666643,	-4.62666668,
		-1.363333332,	1.576666667,	-0.033333334,	-0.923333333,	2.506666667,	2.556666667,	-1.296666666,	0.243333334,	-1.466666668,	-3.223333338,	-3.863333335,	-2.013333335,	-0.023333333,	0.816666667,	-1.483333334,
		0.613333334,	1.013333333,	1.143333333,	1.043333334,	2.473333333,	2.793333333,	1.47,			1.54,			1.150000001,	-3.046666667,	-5.716666659,	-4.756666677,	0.153333334,	1.313333333,	-0.506666667,
		-0.753333334,	-0.693333333,	-0.243333333,	1.606666667,	2.756666667,	2.776666667,	1.616666667,	1.686666667,	-2.333333337,	-2.043333333,	-4.743333332,	-3.473333331,	-1.763333332,	-1.003333334,	-2.503333332,
		-8.033333381,	-7.333333417,	-8.323333156,	-1.323333333,	0.066666667,	0.346666666,	-4.910000009,	-3.299999994,	-4.570000009,	-7.253333331,	-9.453332856,	-8.55333333,	-6.683333359,	-4.693333316,	-4.923333341,
		2.66,			2.92,			3.2,			-0.28,			0.76,			0.239999999,	-3.993333325,	-2.833333334,	-3.443333334,	-2.780000003,	-3.440000001,	-2.320000003,	-1.760000002,	-0.45,			-1.33,
		1.666666667,	3.616666667,	-2.513333334,	-0.533333333,	2.976666667,	1.016666667,	8.896666667,	12.14666667,	11.79666667,	10.05666667,	9.896666667,	12.74666667,	-1.943333336,	-1.853333335,	-2.513333334,
		-3.613333332,	-2.083333334,	-3.233333335,	-0.443333334,	-1.323333333,	-0.343333333,	-3.993333325,	-3.333333337,	-3.94333333,	-8.733333501,	-10.62333422,	-10.00333299,	-4.623333329,	-4.493333328,	-2.133333334,
		-1.61,			-1.23,			-1.73,			1.07,			0.99,			0.94,			-1.646666667,	-3.066666673,	-4.046666679,	-3.059999999,	-4.729999985,	-5.179999981,	-2.129999997,	-1.440000001,	-0.64,
		-1.953333332,	-1.343333333,	-1.643333335,	0.926666666,	1.286666667,	0.706666667,	-0.646666667,	-5.426666676,	-6.476666693,	-6.883333406,	-4.57333335,	-6.443333381,	-3.013333329,	-2.733333329,	-2.023333336,
		2.026666667,	3.716666666,	2.906666667,	3.166666667,	2.886666667,	3.006666667,	-4.550000001,	-3.370000001,	-5.249999999,	-3.623333329,	-6.533333383,	-7.813333448,	3.106666667,	3.006666667,	5.036666667,
		-2.48,			-1.81,			-2.350000003,	0.51,			0.55,			0.43,			0.056666667,	1.176666667,	-0.293333333,	-2.23,			-2.950000005,	-2.580000003,	-2.860000005,	-2.249999999,	-1.35,
		-1.326666667,	-0.776666666,	-1.146666668,	2.113333333,	1.913333334,	1.953333333,	-0.99,	-0.819999999,			-3.48,			-5.046666679,	-3.726666667,	-6.126666784,	-1.916666664,	-1.236666665,	0.123333333,
		-3.856666668,	-2.456666666,	-3.66666666,	0.313333333,	0.593333334,	0.193333333,	-1.393333333,	-2.55333333,	-3.893333334,	-5.216666689,	-7.856666814,	-6.896666634,	-3.616666673,	-1.946666665,	-1.326666667,
		0.87,			0.96,			1.06,			0.37,			2.32,			1.94,			-0.836666667,	-1.616666669,	-2.986666668,	-4,				-4.829999985,	-2.220000001,	0.120000001,	0.87,			-2.020000001,
		-3.710000007,	-2.879999998,	-3.319999996,	-0.240000001,	-0.359999999,	-0.078951723,	-2.249999999,	-1.460000001,	-2.899999998,	-3.400000006,	-6.180000033,	-4.209999999,	-4.079999998,	-3.069999997,	-2.359999999,
		-2.009999999,	-0.960000001,	-2.780000003,	0.5,			1.63,			1.37,			-0.586666666,	-2.70666667,	-5.266666681,	-2.690000005,	-5.890000017,	-5.550000001,	-2.829999996,	-2.510000004,	-1.770000002,
		-0.34,			-0.66,			-0.260000001,	2.52,			2.49,			2.56,			1.373333333,	-0.656666666,	0.453333333,	-1.279999999,	-5.309999999,	-4.949999994,	-1.81,			-2.009999999,	-1.519999998,
		-3.973333336,	-3.883333342,	-3.45333333,	1.126666667,	1.576666667,	2.766666667,	3.400000001,	4.58,			3.449999999,	0.006666666,	-2.45333333,	-3.413333341,	-1.043333333,	-2.493333337,	-0.773333332,
		-2.960000004,	-1.539999998,	-2.350000003,	-1.680000001,	-0.95,			1.13,			-0.173333334,	-1.083333334,	-3.82333333,	-4.859999995,	-11.5300021,	-9.799999662,	-4.529999996,	-4,				-4.020000001,
		-1.863333335,	-0.863333333,	-1.493333332,	0.796666667,	1.016666667,	0.696666666,	-0.190000001,	-4.28999999,	-2.420000001,	-6.473333331,	-4.893333334,	-5.41333331,	-3.243333329,	-2.763333337,	-1.983333334,
		-2.103333333,	-0.873333334,	-1.733333333,	-0.283333333,	1.206666667,	0.996666667,	4.513333334,	0.293333334,	4.263333334,	1.866666667,	6.146666667,	2.336666667,	-2.493333337,	-2.673333335,	-1.503333332,
		-1.143333332,	0.496666667,	-1.543333332,	0.566666666,	1.806666667,	1.436666667,	-0.233333333,	-1.123333333,	-3.813333326,	-4.563333321,	-6.77333333,	-6.823333269,	-4.053333331,	-3.173333329,	-2.403333334,
		-1.543333332,	-1.143333332,	-1.103333333,	0.016666666,	1.506666667,	1.746666667,	-2.529999996,	-4.720000005,	-5.589999989,	-5.423333311,	-10.41333245,	-8.633333553,	-1.583333331,	-0.953333332,	-2.123333333,
		-2.196666666,	-2.536666664,	-2.366666668,	1.173333333,	0.583333333,	1.733333334,	1.67,			0.239999999,	-2.110000003,	-3.466666672,	-7.896666806,	-5.916666654,	-5.186666687,	-5.236666672,	-4.816666683,
		-1.836666667,	-1.046666667,	-1.486666665,	1.263333333,	1.143333333,	1.843333333,	6.423333333,	4.533333333,	5.663333333,	3.913333334,	6.213333333,	4.833333333,	-2.776666671,	-2.44666667,	-2.016666667,
		-0.576666666,	-0.356666667,	-0.556666668,	1.653333334,	1.093333333,	1.773333333,	0.716666667,	-4.873333345,	-4.20333333,	-4.756666677,	-4.50666665,	-5.106666645,	-1.996666669,	-1.796666667,	-1.266666667,
		-1.463333335,	-0.873333334,	-1.023333333,	0.566666666,	0.766666667,	1.136666667,	-1.323333333,	-4.253333331,	-7.513333285,	-5.793333333,	-6.913333263,	-8.723333601,	-5.723333296,	-2.993333337,	-1.993333331,
		-2.463333331,	-0.483333334,	-1.593333335,	-0.773333332,	1.766666667,	1.546666667,	-1.770000002,	-0.099999999,	-0.749999999,	-2.94333333,	-1.213333333,	-1.533333333,	-2.403333334,	-1.193333333,	-2.94333333,
		-1.49,			-2.059999999,	-1.920000001,	1.2,			0.19,			1.46,			1.226666666,	1.126666667,	-0.553333334,	-3.140000005,	-6.46999998,	-5.030000014,	-3.749999994,	-2.930000005,	-3.420000001,
		-1.79,			-0.81,			-1.429999999,	0.83,			1.12,			0.67,			-0.486666667,	-6.006666642,	-2.476666669,	-6.369999942,	-4.229999993,	-5.639999975,	-3.030000002,	-2.759999997,	-2.009999999,
		-2.069999997,	-1.499999998,	-1.399999999,	-0.409999999,	1.38,			1.81,			-3.109999997,	-5.189999989,	-4.960000004,	-6.210000026,	-10.08000066,	-6.809999924,	-1.47,			-1.409999999,	-2.679999996,
		-2.570000001,	-2.240000001,	-3.609999995,	-0.430000001,	2.55,			2.03,			0.413333333,	-0.736666667,	-0.086666667,	-2.589999998,	-2.18,			-2.440000001,	-5.280000016,	-4.799999984,	-2.719999996,
		-1.483333334,	-1.393333333,	-1.793333333,	1.046666666,	1.896666667,	1.376666666,	-0.33,			-4.060000011,	-5.059999987,	-7.113333327,	-6.443333381,	-7.683333211,	-3.683333341,	-3.383333326,	-2.493333337,
		-1.519999998,	0.89,			-1.199999999,	1.06,			2.14,			1.89,			4.3,			3.12,			2.15,			-1.409999999,	-4.689999986,	-4.653232879,	-2.690000005,	-2.289999997,	-2.280000002,
		0.05,			-0.5,			-0.07,			2.19,			1.14,			1.54,			2.566666667,	2.046666667,	0.326666667,	-2.660000002,	-7.379999922,	-5.129999991,	-3.79000001,	-2.899999998,	-2.48,
		-1.45,			0.23,			0.11,			3.351036068,	2.585412434,	2.861113036,	-5.737042771,	-6.836666651,	-7.060824344,	13.44,			9.73,			12.99,			15.02,			15.57,			13.96,
		-0.890000001,	1.71,			-1.839999998,	0.87,			2.85,			2.11,			4.4,			-0.819999999,	1.49,			-0.367433969,	-5.753389885,	-3.935061626,	-3.550000001,	-3.550039813,	-3.39020698
};
//×ó²àÊý¾Ý
double arr_raw_left[15][61];

//×î´óRD
double maxRD;
//×î´óRDµÄ»ùÒò×éºÏ
int maxComb[61];

int main(int argc,char * argv[]) {
	long i,j,k;
	int nMin = 0, nMax = 0;

	//³õÊ¼»¯
	maxRD = 0.0;
	memset(maxComb, 0, sizeof(int) * GENE_CNT);

	//È¡µÃ²ÎÊý
	if(argc < 3) {
		printf("Please input minN,maxN : \n");
		scanf("%d,%d", &nMin, &nMax);
	}
	else {
		nMin = atoi(argv[1]);
		nMax = atoi(argv[2]);
	}

	//²ÎÊý¼ì²é
	if ((nMin > 61) || (nMin < 1) || (nMin > nMax)) {
		printf("Input minN error.");
		return;
	}

	if ((nMax > 61) || (nMax < 1)) {
		printf("Input maxN error.");
		return;
	}

	//×ó²àÊý¾Ý¸³Öµ
	for ( i = 0; i < GENE_CNT; i++) {
		for (j = 0; j < SUB_CNT; j++) {
			arr_raw_left[j][i] = arr_raw_right[i][j];
		}
	}


	//¼ÆËã
	printf("Start...\n");
//	for (i = 1; i < 62; i++) {
//		printf("%f\n",Total(61,i));
//	}

	for (i = nMin; i < nMax + 1; i++) {
		memset(maxComb, 0, sizeof(int) * GENE_CNT);
		maxRD = 0.0;
		CombResult(61, i);

		//Êä³ö½á¹û
		printf("\nMaxRD:%f\n",maxRD);
		printf("MaxComb:");
		for (j = 0; j < GENE_CNT; j++) {
			if (maxComb[j] > 0) {
				printf(" %d ", maxComb[j]);
			}
		}
		printf("\n");
	}

	printf("End.\n");
}

float InvSqrt(float x)
{
	float xhalf = 0.5f*x;
	int i = *(int*)&x; // get bits for floating VALUE
	i = 0x5f375a86- (i>>1); // gives initial guess y0
	x = *(float*)&i; // convert bits BACK to float
	x = x*(1.5f-xhalf*x*x); // Newton step, repeating increases accuracy
	x = x*(1.5f-xhalf*x*x); // Newton step, repeating increases accuracy
	x = x*(1.5f-xhalf*x*x); // Newton step, repeating increases accuracy
	return 1/x;
}

//»ñµÃ×éºÏ×ÜÊý
double Total(int m, int n) {

	long double ds = 1.0,dd = 1.0;
	long double cnt = 0.0;
    int i;
	for(i = n; i > 0; i--)
	{
		dd = dd *(m - i + 1);
		ds = ds * i;
	}
	return dd/ds;
}

//¼ÆËã³öµ¥¸ö×éºÏ
void CarryComb(int pCombItem[], int pComp[], long n) {
    long i = n;
    int * pLeft = pCombItem;
    int * pRight = pComp;

    while (pLeft[i] == pRight[i]) {
        i--;
    }
    pLeft[i] += 1;
    while (i < n) {
        i++;
        pLeft[i] = pLeft[i - 1] + 1;
    }
}

//Éú³Éµ¥¸ö×éºÏ¶ÔÓÃµÄÔ­Ê¼Êý¾Ý
void SelectData(int pCombItem[],int siz,double arr_tmp_right[][SUB_CNT],double arr_tmp_left[][GENE_CNT]) {
	int i,j;
/*	double **pTL, **pTR, **pRR;
	pTL = &arr_tmp_left[0][0];
	pTR = &arr_tmp_right;
	pRR = &arr_raw_right;*/
	//½«µ¥¸ö×éºÏ¶ÔÓ¦µÄÊý¾ÝÌîÈëÁÙÊ±½á¹û¼¯ÖÐ
	for (i = 0; i < siz; i++) {
		int idx = pCombItem[i] - 1;
		for (j = 0; j < SUB_CNT; j++) {
			//arr_tmp_right[i][j] = arr_raw_right[idx][j];
			*(*(arr_tmp_right + i) + j) = *(*(arr_raw_right + idx) + j);
		}
	}
	//×ó²àÊý¾Ý¸³Öµ
	for ( i = 0; i < siz; i++) {
		for (j = 0; j < SUB_CNT; j++) {
			//arr_tmp_left[j][i] = arr_tmp_right[i][j];
			*(*(arr_tmp_left + j) + i) = *(*(arr_tmp_right + i) + j);
		}
	}
}

//Ò»´Î¼ÆËã
void step1Cal(double arr_tmp_right[][SUB_CNT],double arr_tmp_left[][GENE_CNT],int siz,double arr_step1[][SUB_CNT]) {
	int i,j,k;
	//¼ÆËã
	for ( i = 0; i < SUB_CNT; i++) {
		for (j = 0; j < SUB_CNT; j++) {
			double sum = 0.0, tmp = 0.0;
			for (k = 0; k < siz; k++) {
				//sum += pow(arr_tmp_left[i][k] - arr_tmp_right[k][j], 2);
				tmp = *(*(arr_tmp_left + i) + k) - *(*(arr_tmp_right + k) + j);
				sum += tmp * tmp;
			}
			//arr_step1[i][j] = sqrt(sum);
			*(*(arr_step1 + i) + j) = sqrt(sum);
		}
	}
}

//¶þ´Î¼ÆËã
void step2Cal(double arr_step1[][SUB_CNT], double arr_step2[][SUB_CNT]) {
	int i,j,k;
	//¼ÆËã
	//1~3ÁÐ
	for ( i = 0; i < 3; i++) {
		//averageY
		//arr_step2[0][i] = (arr_step1[0][i]+arr_step1[1][i]+arr_step1[2][i])/2;
		*(*arr_step2 + i) = (*(*arr_step1 + i) + *(*(arr_step1 + 1) + i) + *(*(arr_step1 + 2) + i)) / 2;
/*		//averageW1
		arr_step2[1][i] = (arr_step1[3][i]+arr_step1[4][i]+arr_step1[5][i])/3;
		//averageW2
		arr_step2[2][i] = (arr_step1[6][i]+arr_step1[7][i]+arr_step1[8][i])/3;
		//averageW3
		arr_step2[3][i] = (arr_step1[9][i]+arr_step1[10][i]+arr_step1[11][i])/3;
		//averageW4
		arr_step2[4][i] = (arr_step1[12][i]+arr_step1[13][i]+arr_step1[14][i])/3;*/
		//averageW1~averageW4
		for (j = 1; j < 5; j++) {
			*(*(arr_step2 + j) + i) = (*(*(arr_step1 + j * 3) + i) + *(*(arr_step1 + j * 3 + 1) + i) + *(*(arr_step1 + j * 3 + 2) + i)) / 3;
		}
	}
	//4~6ÁÐ
	for ( i = 3; i < 6; i++) {
		//averageY
		//arr_step2[0][i] = (arr_step1[3][i]+arr_step1[4][i]+arr_step1[5][i])/2;
		*(*arr_step2 + i) = (*(*(arr_step1 + 3) + i) + *(*(arr_step1 + 4) + i) + *(*(arr_step1 + 5) + i)) / 2;
		//averageW1
		//arr_step2[1][i] = (arr_step1[0][i]+arr_step1[1][i]+arr_step1[2][i])/3;
		*(*(arr_step2 + 1) + i) = (*(*(arr_step1 + 0) + i) + *(*(arr_step1 + 1) + i) + *(*(arr_step1 + 2) + i)) / 3;
		//averageW2
		//arr_step2[2][i] = (arr_step1[6][i]+arr_step1[7][i]+arr_step1[8][i])/3;
		*(*(arr_step2 + 2) + i) = (*(*(arr_step1 + 6) + i) + *(*(arr_step1 + 7) + i) + *(*(arr_step1 + 8) + i)) / 3;
		//averageW3
		//arr_step2[3][i] = (arr_step1[9][i]+arr_step1[10][i]+arr_step1[11][i])/3;
		*(*(arr_step2 + 3) + i) = (*(*(arr_step1 + 9) + i) + *(*(arr_step1 + 10) + i) + *(*(arr_step1 + 11) + i)) / 3;
		//averageW4
		//arr_step2[4][i] = (arr_step1[12][i]+arr_step1[13][i]+arr_step1[14][i])/3;
		*(*(arr_step2 + 4) + i) = (*(*(arr_step1 + 12) + i) + *(*(arr_step1 + 13) + i) + *(*(arr_step1 + 14) + i)) / 3;
	}
	//7~9ÁÐ
	for ( i = 6; i < 9; i++) {
		//averageY
		//arr_step2[0][i] = (arr_step1[6][i]+arr_step1[7][i]+arr_step1[8][i])/2;
		*(*arr_step2 + i) = (*(*(arr_step1 + 6) + i) + *(*(arr_step1 + 7) + i) + *(*(arr_step1 + 8) + i)) / 2;
		//averageW1
		//arr_step2[1][i] = (arr_step1[0][i]+arr_step1[1][i]+arr_step1[2][i])/3;
		*(*(arr_step2 + 1) + i) = (*(*(arr_step1 + 0) + i) + *(*(arr_step1 + 1) + i) + *(*(arr_step1 + 2) + i)) / 3;
		//averageW2
		//arr_step2[2][i] = (arr_step1[3][i]+arr_step1[4][i]+arr_step1[5][i])/3;
		*(*(arr_step2 + 2) + i) = (*(*(arr_step1 + 3) + i) + *(*(arr_step1 + 4) + i) + *(*(arr_step1 + 5) + i)) / 3;
		//averageW3
		//arr_step2[3][i] = (arr_step1[9][i]+arr_step1[10][i]+arr_step1[11][i])/3;
		*(*(arr_step2 + 3) + i) = (*(*(arr_step1 + 9) + i) + *(*(arr_step1 + 10) + i) + *(*(arr_step1 + 11) + i)) / 3;
		//averageW4
		//arr_step2[4][i] = (arr_step1[12][i]+arr_step1[13][i]+arr_step1[14][i])/3;
		*(*(arr_step2 + 4) + i) = (*(*(arr_step1 + 12) + i) + *(*(arr_step1 + 13) + i) + *(*(arr_step1 + 14) + i)) / 3;
	}
	//10~12ÁÐ
	for ( i = 9; i < 12; i++) {
		//averageY
		//arr_step2[0][i] = (arr_step1[9][i]+arr_step1[10][i]+arr_step1[11][i])/2;
		*(*arr_step2 + i) = (*(*(arr_step1 + 9) + i) + *(*(arr_step1 + 10) + i) + *(*(arr_step1 + 11) + i)) / 2;
		//averageW1
		//arr_step2[1][i] = (arr_step1[0][i]+arr_step1[1][i]+arr_step1[2][i])/3;
		*(*(arr_step2 + 1) + i) = (*(*(arr_step1 + 0) + i) + *(*(arr_step1 + 1) + i) + *(*(arr_step1 + 2) + i)) / 3;
		//averageW2
		//arr_step2[2][i] = (arr_step1[3][i]+arr_step1[4][i]+arr_step1[5][i])/3;
		*(*(arr_step2 + 2) + i) = (*(*(arr_step1 + 3) + i) + *(*(arr_step1 + 4) + i) + *(*(arr_step1 + 5) + i)) / 3;
		//averageW3
		//arr_step2[3][i] = (arr_step1[6][i]+arr_step1[7][i]+arr_step1[8][i])/3;
		*(*(arr_step2 + 3) + i) = (*(*(arr_step1 + 6) + i) + *(*(arr_step1 + 7) + i) + *(*(arr_step1 + 8) + i)) / 3;
		//averageW4
		//arr_step2[4][i] = (arr_step1[12][i]+arr_step1[13][i]+arr_step1[14][i])/3;
		*(*(arr_step2 + 4) + i) = (*(*(arr_step1 + 12) + i) + *(*(arr_step1 + 13) + i) + *(*(arr_step1 + 14) + i)) / 3;
	}
	//13~15ÁÐ
	for ( i = 12; i < 15; i++) {
		//averageY
		//arr_step2[0][i] = (arr_step1[12][i]+arr_step1[13][i]+arr_step1[14][i])/2;
		*(*arr_step2 + i) = (*(*(arr_step1 + 12) + i) + *(*(arr_step1 + 13) + i) + *(*(arr_step1 + 14) + i)) / 2;
		//averageW1
		//arr_step2[1][i] = (arr_step1[0][i]+arr_step1[1][i]+arr_step1[2][i])/3;
		*(*(arr_step2 + 1) + i) = (*(*(arr_step1 + 0) + i) + *(*(arr_step1 + 1) + i) + *(*(arr_step1 + 2) + i)) / 3;
		//averageW2
		//arr_step2[2][i] = (arr_step1[3][i]+arr_step1[4][i]+arr_step1[5][i])/3;
		*(*(arr_step2 + 2) + i) = (*(*(arr_step1 + 3) + i) + *(*(arr_step1 + 4) + i) + *(*(arr_step1 + 5) + i)) / 3;
		//averageW3
		//arr_step2[3][i] = (arr_step1[6][i]+arr_step1[7][i]+arr_step1[8][i])/3;
		*(*(arr_step2 + 3) + i) = (*(*(arr_step1 + 6) + i) + *(*(arr_step1 + 7) + i) + *(*(arr_step1 + 8) + i)) / 3;
		//averageW4
		//arr_step2[4][i] = (arr_step1[9][i]+arr_step1[10][i]+arr_step1[11][i])/3;
		*(*(arr_step2 + 4) + i) = (*(*(arr_step1 + 9) + i) + *(*(arr_step1 + 10) + i) + *(*(arr_step1 + 11) + i)) / 3;
	}
}

//Èý´Î¼ÆËã
void step3Cal(double arr_step1[][SUB_CNT], double arr_step2[][SUB_CNT], double arr_step3[][SUB_CNT]) {
	int i,j,k;
	double a,b,c;
	//¼ÆËã
	//SDY
/*	arr_step3[0][0] = sqrt(pow(arr_step1[1][0]-arr_step2[0][0], 2)+pow(arr_step1[2][0]-arr_step2[0][0], 2));
	arr_step3[0][1] = sqrt(pow(arr_step1[0][1]-arr_step2[0][1], 2)+pow(arr_step1[2][1]-arr_step2[0][1], 2));
	arr_step3[0][2] = sqrt(pow(arr_step1[0][2]-arr_step2[0][2], 2)+pow(arr_step1[1][2]-arr_step2[0][2], 2));
	arr_step3[0][3] = sqrt(pow(arr_step1[4][3]-arr_step2[0][3], 2)+pow(arr_step1[5][3]-arr_step2[0][3], 2));
	arr_step3[0][4] = sqrt(pow(arr_step1[3][4]-arr_step2[0][4], 2)+pow(arr_step1[5][4]-arr_step2[0][4], 2));
	arr_step3[0][5] = sqrt(pow(arr_step1[3][5]-arr_step2[0][5], 2)+pow(arr_step1[4][5]-arr_step2[0][5], 2));
	arr_step3[0][6] = sqrt(pow(arr_step1[7][6]-arr_step2[0][6], 2)+pow(arr_step1[8][6]-arr_step2[0][6], 2));
	arr_step3[0][7] = sqrt(pow(arr_step1[6][7]-arr_step2[0][7], 2)+pow(arr_step1[8][7]-arr_step2[0][7], 2));
	arr_step3[0][8] = sqrt(pow(arr_step1[6][8]-arr_step2[0][8], 2)+pow(arr_step1[7][8]-arr_step2[0][8], 2));
	arr_step3[0][9] = sqrt(pow(arr_step1[10][9]-arr_step2[0][9], 2)+pow(arr_step1[11][9]-arr_step2[0][9], 2));
	arr_step3[0][10] = sqrt(pow(arr_step1[9][10]-arr_step2[0][10], 2)+pow(arr_step1[11][10]-arr_step2[0][10], 2));
	arr_step3[0][11] = sqrt(pow(arr_step1[9][11]-arr_step2[0][11], 2)+pow(arr_step1[10][11]-arr_step2[0][11], 2));
	arr_step3[0][12] = sqrt(pow(arr_step1[13][12]-arr_step2[0][12], 2)+pow(arr_step1[14][12]-arr_step2[0][12], 2));
	arr_step3[0][13] = sqrt(pow(arr_step1[12][13]-arr_step2[0][13], 2)+pow(arr_step1[14][13]-arr_step2[0][13], 2));
	arr_step3[0][14] = sqrt(pow(arr_step1[12][14]-arr_step2[0][14], 2)+pow(arr_step1[13][14]-arr_step2[0][14], 2));*/
	a = *(*(arr_step1 + 1) + 0) - *(*(arr_step2 + 0) + 0);
	b = *(*(arr_step1 + 2) + 0) - *(*(arr_step2 + 0) + 0);
	*(*arr_step3 + 0) = sqrt(a * a + b * b);
	a = *(*(arr_step1 + 0) + 1) - *(*(arr_step2 + 0) + 1);
	b = *(*(arr_step1 + 2) + 1) - *(*(arr_step2 + 0) + 1);
	*(*arr_step3 + 1) = sqrt(a * a + b * b);
	a = *(*(arr_step1 + 0) + 2) - *(*(arr_step2 + 0) + 2);
	b = *(*(arr_step1 + 1) + 2) - *(*(arr_step2 + 0) + 2);
	*(*arr_step3 + 2) = sqrt(a * a + b * b);
	a = *(*(arr_step1 + 4) + 3) - *(*(arr_step2 + 0) + 3);
	b = *(*(arr_step1 + 5) + 3) - *(*(arr_step2 + 0) + 3);
	*(*arr_step3 + 3) = sqrt(a * a + b * b);
	a = *(*(arr_step1 + 3) + 4) - *(*(arr_step2 + 0) + 4);
	b = *(*(arr_step1 + 5) + 4) - *(*(arr_step2 + 0) + 4);
	*(*arr_step3 + 4) = sqrt(a * a + b * b);
	a = *(*(arr_step1 + 3) + 5) - *(*(arr_step2 + 0) + 5);
	b = *(*(arr_step1 + 4) + 5) - *(*(arr_step2 + 0) + 5);
	*(*arr_step3 + 5) = sqrt(a * a + b * b);
	a = *(*(arr_step1 + 7) + 6) - *(*(arr_step2 + 0) + 6);
	b = *(*(arr_step1 + 8) + 6) - *(*(arr_step2 + 0) + 6);
	*(*arr_step3 + 6) = sqrt(a * a + b * b);
	a = *(*(arr_step1 + 6) + 7) - *(*(arr_step2 + 0) + 7);
	b = *(*(arr_step1 + 8) + 7) - *(*(arr_step2 + 0) + 7);
	*(*arr_step3 + 7) = sqrt(a * a + b * b);
	a = *(*(arr_step1 + 6) + 8) - *(*(arr_step2 + 0) + 8);
	b = *(*(arr_step1 + 7) + 8) - *(*(arr_step2 + 0) + 8);
	*(*arr_step3 + 8) = sqrt(a * a + b * b);
	a = *(*(arr_step1 + 10) + 9) - *(*(arr_step2 + 0) + 9);
	b = *(*(arr_step1 + 11) + 9) - *(*(arr_step2 + 0) + 9);
	*(*arr_step3 + 9) = sqrt(a * a + b * b);
	a = *(*(arr_step1 + 9) + 10) - *(*(arr_step2 + 0) + 10);
	b = *(*(arr_step1 + 11) + 10) - *(*(arr_step2 + 0) + 10);
	*(*arr_step3 + 10) = sqrt(a * a + b * b);
	a = *(*(arr_step1 + 9) + 11) - *(*(arr_step2 + 0) + 11);
	b = *(*(arr_step1 + 10) + 11) - *(*(arr_step2 + 0) + 11);
	*(*arr_step3 + 11) = sqrt(a * a + b * b);
	a = *(*(arr_step1 + 13) + 12) - *(*(arr_step2 + 0) + 12);
	b = *(*(arr_step1 + 14) + 12) - *(*(arr_step2 + 0) + 12);
	*(*arr_step3 + 12) = sqrt(a * a + b * b);
	a = *(*(arr_step1 + 12) + 13) - *(*(arr_step2 + 0) + 13);
	b = *(*(arr_step1 + 14) + 13) - *(*(arr_step2 + 0) + 13);
	*(*arr_step3 + 13) = sqrt(a * a + b * b);
	a = *(*(arr_step1 + 12) + 14) - *(*(arr_step2 + 0) + 14);
	b = *(*(arr_step1 + 13) + 14) - *(*(arr_step2 + 0) + 14);
	*(*arr_step3 + 14) = sqrt(a * a + b * b);
	//SDW1
/*	arr_step3[1][0] = sqrt((pow(arr_step1[3][0]-arr_step2[1][0], 2)+pow(arr_step1[4][0]-arr_step2[1][0], 2)+pow(arr_step1[5][0]-arr_step2[1][0], 2))/2);
	arr_step3[1][1] = sqrt((pow(arr_step1[3][1]-arr_step2[1][1], 2)+pow(arr_step1[4][1]-arr_step2[1][1], 2)+pow(arr_step1[5][1]-arr_step2[1][1], 2))/2);
	arr_step3[1][2] = sqrt((pow(arr_step1[3][2]-arr_step2[1][2], 2)+pow(arr_step1[4][2]-arr_step2[1][2], 2)+pow(arr_step1[5][2]-arr_step2[1][2], 2))/2);
	arr_step3[1][3] = sqrt((pow(arr_step1[0][3]-arr_step2[1][3], 2)+pow(arr_step1[1][3]-arr_step2[1][3], 2)+pow(arr_step1[2][3]-arr_step2[1][3], 2))/2);
	arr_step3[1][4] = sqrt((pow(arr_step1[0][4]-arr_step2[1][4], 2)+pow(arr_step1[1][4]-arr_step2[1][4], 2)+pow(arr_step1[2][4]-arr_step2[1][4], 2))/2);
	arr_step3[1][5] = sqrt((pow(arr_step1[0][5]-arr_step2[1][5], 2)+pow(arr_step1[1][5]-arr_step2[1][5], 2)+pow(arr_step1[2][5]-arr_step2[1][5], 2))/2);
	arr_step3[1][6] = sqrt((pow(arr_step1[0][6]-arr_step2[1][6], 2)+pow(arr_step1[1][6]-arr_step2[1][6], 2)+pow(arr_step1[2][6]-arr_step2[1][6], 2))/2);
	arr_step3[1][7] = sqrt((pow(arr_step1[0][7]-arr_step2[1][7], 2)+pow(arr_step1[1][7]-arr_step2[1][7], 2)+pow(arr_step1[2][7]-arr_step2[1][7], 2))/2);
	arr_step3[1][8] = sqrt((pow(arr_step1[0][8]-arr_step2[1][8], 2)+pow(arr_step1[1][8]-arr_step2[1][8], 2)+pow(arr_step1[2][8]-arr_step2[1][8], 2))/2);
	arr_step3[1][9] = sqrt((pow(arr_step1[0][9]-arr_step2[1][9], 2)+pow(arr_step1[1][9]-arr_step2[1][9], 2)+pow(arr_step1[2][9]-arr_step2[1][9], 2))/2);
	arr_step3[1][10] = sqrt((pow(arr_step1[0][10]-arr_step2[1][10], 2)+pow(arr_step1[1][10]-arr_step2[1][10], 2)+pow(arr_step1[2][10]-arr_step2[1][10], 2))/2);
	arr_step3[1][11] = sqrt((pow(arr_step1[0][11]-arr_step2[1][11], 2)+pow(arr_step1[1][11]-arr_step2[1][11], 2)+pow(arr_step1[2][11]-arr_step2[1][11], 2))/2);
	arr_step3[1][12] = sqrt((pow(arr_step1[0][12]-arr_step2[1][12], 2)+pow(arr_step1[1][12]-arr_step2[1][12], 2)+pow(arr_step1[2][12]-arr_step2[1][12], 2))/2);
	arr_step3[1][13] = sqrt((pow(arr_step1[0][13]-arr_step2[1][13], 2)+pow(arr_step1[1][13]-arr_step2[1][13], 2)+pow(arr_step1[2][13]-arr_step2[1][13], 2))/2);
	arr_step3[1][14] = sqrt((pow(arr_step1[0][14]-arr_step2[1][14], 2)+pow(arr_step1[1][14]-arr_step2[1][14], 2)+pow(arr_step1[2][14]-arr_step2[1][14], 2))/2);*/
	a = *(*(arr_step1 + 3) + 0) - *(*(arr_step2 + 1) + 0);
	b = *(*(arr_step1 + 4) + 0) - *(*(arr_step2 + 1) + 0);
	c = *(*(arr_step1 + 5) + 0) - *(*(arr_step2 + 1) + 0);
	*(*(arr_step3 + 1) + 0) = sqrt((a * a + b * b + c * c) / 2);
	a = *(*(arr_step1 + 3) + 1) - *(*(arr_step2 + 1) + 1);
	b = *(*(arr_step1 + 4) + 1) - *(*(arr_step2 + 1) + 1);
	c = *(*(arr_step1 + 5) + 1) - *(*(arr_step2 + 1) + 1);
	*(*(arr_step3 + 1) + 1) = sqrt((a * a + b * b + c * c) / 2);
	a = *(*(arr_step1 + 3) + 2) - *(*(arr_step2 + 1) + 2);
	b = *(*(arr_step1 + 4) + 2) - *(*(arr_step2 + 1) + 2);
	c = *(*(arr_step1 + 5) + 2) - *(*(arr_step2 + 1) + 2);
	*(*(arr_step3 + 1) + 2) = sqrt((a * a + b * b + c * c) / 2);
	a = *(*(arr_step1 + 0) + 3) - *(*(arr_step2 + 1) + 3);
	b = *(*(arr_step1 + 1) + 3) - *(*(arr_step2 + 1) + 3);
	c = *(*(arr_step1 + 2) + 3) - *(*(arr_step2 + 1) + 3);
	*(*(arr_step3 + 1) + 3) = sqrt((a * a + b * b + c * c) / 2);
	a = *(*(arr_step1 + 0) + 4) - *(*(arr_step2 + 1) + 4);
	b = *(*(arr_step1 + 1) + 4) - *(*(arr_step2 + 1) + 4);
	c = *(*(arr_step1 + 2) + 4) - *(*(arr_step2 + 1) + 4);
	*(*(arr_step3 + 1) + 4) = sqrt((a * a + b * b + c * c) / 2);
	a = *(*(arr_step1 + 0) + 5) - *(*(arr_step2 + 1) + 5);
	b = *(*(arr_step1 + 1) + 5) - *(*(arr_step2 + 1) + 5);
	c = *(*(arr_step1 + 2) + 5) - *(*(arr_step2 + 1) + 5);
	*(*(arr_step3 + 1) + 5) = sqrt((a * a + b * b + c * c) / 2);
	a = *(*(arr_step1 + 0) + 6) - *(*(arr_step2 + 1) + 6);
	b = *(*(arr_step1 + 1) + 6) - *(*(arr_step2 + 1) + 6);
	c = *(*(arr_step1 + 2) + 6) - *(*(arr_step2 + 1) + 6);
	*(*(arr_step3 + 1) + 6) = sqrt((a * a + b * b + c * c) / 2);
	a = *(*(arr_step1 + 0) + 7) - *(*(arr_step2 + 1) + 7);
	b = *(*(arr_step1 + 1) + 7) - *(*(arr_step2 + 1) + 7);
	c = *(*(arr_step1 + 2) + 7) - *(*(arr_step2 + 1) + 7);
	*(*(arr_step3 + 1) + 7) = sqrt((a * a + b * b + c * c) / 2);
	a = *(*(arr_step1 + 0) + 8) - *(*(arr_step2 + 1) + 8);
	b = *(*(arr_step1 + 1) + 8) - *(*(arr_step2 + 1) + 8);
	c = *(*(arr_step1 + 2) + 8) - *(*(arr_step2 + 1) + 8);
	*(*(arr_step3 + 1) + 8) = sqrt((a * a + b * b + c * c) / 2);
	a = *(*(arr_step1 + 0) + 9) - *(*(arr_step2 + 1) + 9);
	b = *(*(arr_step1 + 1) + 9) - *(*(arr_step2 + 1) + 9);
	c = *(*(arr_step1 + 2) + 9) - *(*(arr_step2 + 1) + 9);
	*(*(arr_step3 + 1) + 9) = sqrt((a * a + b * b + c * c) / 2);
	a = *(*(arr_step1 + 0) + 10) - *(*(arr_step2 + 1) + 10);
	b = *(*(arr_step1 + 1) + 10) - *(*(arr_step2 + 1) + 10);
	c = *(*(arr_step1 + 2) + 10) - *(*(arr_step2 + 1) + 10);
	*(*(arr_step3 + 1) + 10) = sqrt((a * a + b * b + c * c) / 2);
	a = *(*(arr_step1 + 0) + 11) - *(*(arr_step2 + 1) + 11);
	b = *(*(arr_step1 + 1) + 11) - *(*(arr_step2 + 1) + 11);
	c = *(*(arr_step1 + 2) + 11) - *(*(arr_step2 + 1) + 11);
	*(*(arr_step3 + 1) + 11) = sqrt((a * a + b * b + c * c) / 2);
	a = *(*(arr_step1 + 0) + 12) - *(*(arr_step2 + 1) + 12);
	b = *(*(arr_step1 + 1) + 12) - *(*(arr_step2 + 1) + 12);
	c = *(*(arr_step1 + 2) + 12) - *(*(arr_step2 + 1) + 12);
	*(*(arr_step3 + 1) + 12) = sqrt((a * a + b * b + c * c) / 2);
	a = *(*(arr_step1 + 0) + 13) - *(*(arr_step2 + 1) + 13);
	b = *(*(arr_step1 + 1) + 13) - *(*(arr_step2 + 1) + 13);
	c = *(*(arr_step1 + 2) + 13) - *(*(arr_step2 + 1) + 13);
	*(*(arr_step3 + 1) + 13) = sqrt((a * a + b * b + c * c) / 2);
	a = *(*(arr_step1 + 0) + 14) - *(*(arr_step2 + 1) + 14);
	b = *(*(arr_step1 + 1) + 14) - *(*(arr_step2 + 1) + 14);
	c = *(*(arr_step1 + 2) + 14) - *(*(arr_step2 + 1) + 14);
	*(*(arr_step3 + 1) + 14) = sqrt((a * a + b * b + c * c) / 2);
	//SDW2
/*	arr_step3[2][0] = sqrt((pow(arr_step1[6][0]-arr_step2[2][0], 2)+pow(arr_step1[7][0]-arr_step2[2][0], 2)+pow(arr_step1[8][0]-arr_step2[2][0], 2))/2);
	arr_step3[2][1] = sqrt((pow(arr_step1[6][1]-arr_step2[2][1], 2)+pow(arr_step1[7][1]-arr_step2[2][1], 2)+pow(arr_step1[8][1]-arr_step2[2][1], 2))/2);
	arr_step3[2][2] = sqrt((pow(arr_step1[6][2]-arr_step2[2][2], 2)+pow(arr_step1[7][2]-arr_step2[2][2], 2)+pow(arr_step1[8][2]-arr_step2[2][2], 2))/2);
	arr_step3[2][3] = sqrt((pow(arr_step1[6][3]-arr_step2[2][3], 2)+pow(arr_step1[7][3]-arr_step2[2][3], 2)+pow(arr_step1[8][3]-arr_step2[2][3], 2))/2);
	arr_step3[2][4] = sqrt((pow(arr_step1[6][4]-arr_step2[2][4], 2)+pow(arr_step1[7][4]-arr_step2[2][4], 2)+pow(arr_step1[8][4]-arr_step2[2][4], 2))/2);
	arr_step3[2][5] = sqrt((pow(arr_step1[6][5]-arr_step2[2][5], 2)+pow(arr_step1[7][5]-arr_step2[2][5], 2)+pow(arr_step1[8][5]-arr_step2[2][5], 2))/2);
	arr_step3[2][6] = sqrt((pow(arr_step1[3][6]-arr_step2[2][6], 2)+pow(arr_step1[4][6]-arr_step2[2][6], 2)+pow(arr_step1[5][6]-arr_step2[2][6], 2))/2);
	arr_step3[2][7] = sqrt((pow(arr_step1[3][7]-arr_step2[2][7], 2)+pow(arr_step1[4][7]-arr_step2[2][7], 2)+pow(arr_step1[5][7]-arr_step2[2][7], 2))/2);
	arr_step3[2][8] = sqrt((pow(arr_step1[3][8]-arr_step2[2][8], 2)+pow(arr_step1[4][8]-arr_step2[2][8], 2)+pow(arr_step1[5][8]-arr_step2[2][8], 2))/2);
	arr_step3[2][9] = sqrt((pow(arr_step1[3][9]-arr_step2[2][9], 2)+pow(arr_step1[4][9]-arr_step2[2][9], 2)+pow(arr_step1[5][9]-arr_step2[2][9], 2))/2);
	arr_step3[2][10] = sqrt((pow(arr_step1[3][10]-arr_step2[2][10], 2)+pow(arr_step1[4][10]-arr_step2[2][10], 2)+pow(arr_step1[5][10]-arr_step2[2][10], 2))/2);
	arr_step3[2][11] = sqrt((pow(arr_step1[3][11]-arr_step2[2][11], 2)+pow(arr_step1[4][11]-arr_step2[2][11], 2)+pow(arr_step1[5][11]-arr_step2[2][11], 2))/2);
	arr_step3[2][12] = sqrt((pow(arr_step1[3][12]-arr_step2[2][12], 2)+pow(arr_step1[4][12]-arr_step2[2][12], 2)+pow(arr_step1[5][12]-arr_step2[2][12], 2))/2);
	arr_step3[2][13] = sqrt((pow(arr_step1[3][13]-arr_step2[2][13], 2)+pow(arr_step1[4][13]-arr_step2[2][13], 2)+pow(arr_step1[5][13]-arr_step2[2][13], 2))/2);
	arr_step3[2][14] = sqrt((pow(arr_step1[3][14]-arr_step2[2][14], 2)+pow(arr_step1[4][14]-arr_step2[2][14], 2)+pow(arr_step1[5][14]-arr_step2[2][14], 2))/2);*/
	a = *(*(arr_step1 + 6) + 0) - *(*(arr_step2 + 2) + 0);
	b = *(*(arr_step1 + 7) + 0) - *(*(arr_step2 + 2) + 0);
	c = *(*(arr_step1 + 8) + 0) - *(*(arr_step2 + 2) + 0);
	*(*(arr_step3 + 2) + 0) = sqrt((a * a + b * b + c * c) / 2);
	a = *(*(arr_step1 + 6) + 1) - *(*(arr_step2 + 2) + 1);
	b = *(*(arr_step1 + 7) + 1) - *(*(arr_step2 + 2) + 1);
	c = *(*(arr_step1 + 8) + 1) - *(*(arr_step2 + 2) + 1);
	*(*(arr_step3 + 2) + 1) = sqrt((a * a + b * b + c * c) / 2);
	a = *(*(arr_step1 + 6) + 2) - *(*(arr_step2 + 2) + 2);
	b = *(*(arr_step1 + 7) + 2) - *(*(arr_step2 + 2) + 2);
	c = *(*(arr_step1 + 8) + 2) - *(*(arr_step2 + 2) + 2);
	*(*(arr_step3 + 2) + 2) = sqrt((a * a + b * b + c * c) / 2);
	a = *(*(arr_step1 + 6) + 3) - *(*(arr_step2 + 2) + 3);
	b = *(*(arr_step1 + 7) + 3) - *(*(arr_step2 + 2) + 3);
	c = *(*(arr_step1 + 8) + 3) - *(*(arr_step2 + 2) + 3);
	*(*(arr_step3 + 2) + 3) = sqrt((a * a + b * b + c * c) / 2);
	a = *(*(arr_step1 + 6) + 4) - *(*(arr_step2 + 2) + 4);
	b = *(*(arr_step1 + 7) + 4) - *(*(arr_step2 + 2) + 4);
	c = *(*(arr_step1 + 8) + 4) - *(*(arr_step2 + 2) + 4);
	*(*(arr_step3 + 2) + 4) = sqrt((a * a + b * b + c * c) / 2);
	a = *(*(arr_step1 + 6) + 5) - *(*(arr_step2 + 2) + 5);
	b = *(*(arr_step1 + 7) + 5) - *(*(arr_step2 + 2) + 5);
	c = *(*(arr_step1 + 8) + 5) - *(*(arr_step2 + 2) + 5);
	*(*(arr_step3 + 2) + 5) = sqrt((a * a + b * b + c * c) / 2);
	a = *(*(arr_step1 + 3) + 6) - *(*(arr_step2 + 2) + 6);
	b = *(*(arr_step1 + 4) + 6) - *(*(arr_step2 + 2) + 6);
	c = *(*(arr_step1 + 5) + 6) - *(*(arr_step2 + 2) + 6);
	*(*(arr_step3 + 2) + 6) = sqrt((a * a + b * b + c * c) / 2);
	a = *(*(arr_step1 + 3) + 7) - *(*(arr_step2 + 2) + 7);
	b = *(*(arr_step1 + 4) + 7) - *(*(arr_step2 + 2) + 7);
	c = *(*(arr_step1 + 5) + 7) - *(*(arr_step2 + 2) + 7);
	*(*(arr_step3 + 2) + 7) = sqrt((a * a + b * b + c * c) / 2);
	a = *(*(arr_step1 + 3) + 8) - *(*(arr_step2 + 2) + 8);
	b = *(*(arr_step1 + 4) + 8) - *(*(arr_step2 + 2) + 8);
	c = *(*(arr_step1 + 5) + 8) - *(*(arr_step2 + 2) + 8);
	*(*(arr_step3 + 2) + 8) = sqrt((a * a + b * b + c * c) / 2);
	a = *(*(arr_step1 + 3) + 9) - *(*(arr_step2 + 2) + 9);
	b = *(*(arr_step1 + 4) + 9) - *(*(arr_step2 + 2) + 9);
	c = *(*(arr_step1 + 5) + 9) - *(*(arr_step2 + 2) + 9);
	*(*(arr_step3 + 2) + 9) = sqrt((a * a + b * b + c * c) / 2);
	a = *(*(arr_step1 + 3) + 10) - *(*(arr_step2 + 2) + 10);
	b = *(*(arr_step1 + 4) + 10) - *(*(arr_step2 + 2) + 10);
	c = *(*(arr_step1 + 5) + 10) - *(*(arr_step2 + 2) + 10);
	*(*(arr_step3 + 2) + 10) = sqrt((a * a + b * b + c * c) / 2);
	a = *(*(arr_step1 + 3) + 11) - *(*(arr_step2 + 2) + 11);
	b = *(*(arr_step1 + 4) + 11) - *(*(arr_step2 + 2) + 11);
	c = *(*(arr_step1 + 5) + 11) - *(*(arr_step2 + 2) + 11);
	*(*(arr_step3 + 2) + 11) = sqrt((a * a + b * b + c * c) / 2);
	a = *(*(arr_step1 + 3) + 12) - *(*(arr_step2 + 2) + 12);
	b = *(*(arr_step1 + 4) + 12) - *(*(arr_step2 + 2) + 12);
	c = *(*(arr_step1 + 5) + 12) - *(*(arr_step2 + 2) + 12);
	*(*(arr_step3 + 2) + 12) = sqrt((a * a + b * b + c * c) / 2);
	a = *(*(arr_step1 + 3) + 13) - *(*(arr_step2 + 2) + 13);
	b = *(*(arr_step1 + 4) + 13) - *(*(arr_step2 + 2) + 13);
	c = *(*(arr_step1 + 5) + 13) - *(*(arr_step2 + 2) + 13);
	*(*(arr_step3 + 2) + 13) = sqrt((a * a + b * b + c * c) / 2);
	a = *(*(arr_step1 + 3) + 14) - *(*(arr_step2 + 2) + 14);
	b = *(*(arr_step1 + 4) + 14) - *(*(arr_step2 + 2) + 14);
	c = *(*(arr_step1 + 5) + 14) - *(*(arr_step2 + 2) + 14);
	*(*(arr_step3 + 2) + 14) = sqrt((a * a + b * b + c * c) / 2);
	//SDW3
/*	arr_step3[3][0] = sqrt((pow(arr_step1[9][0]-arr_step2[3][0], 2)+pow(arr_step1[10][0]-arr_step2[3][0], 2)+pow(arr_step1[11][0]-arr_step2[3][0], 2))/2);
	arr_step3[3][1] = sqrt((pow(arr_step1[9][1]-arr_step2[3][1], 2)+pow(arr_step1[10][1]-arr_step2[3][1], 2)+pow(arr_step1[11][1]-arr_step2[3][1], 2))/2);
	arr_step3[3][2] = sqrt((pow(arr_step1[9][2]-arr_step2[3][2], 2)+pow(arr_step1[10][2]-arr_step2[3][2], 2)+pow(arr_step1[11][2]-arr_step2[3][2], 2))/2);
	arr_step3[3][3] = sqrt((pow(arr_step1[9][3]-arr_step2[3][3], 2)+pow(arr_step1[10][3]-arr_step2[3][3], 2)+pow(arr_step1[11][3]-arr_step2[3][3], 2))/2);
	arr_step3[3][4] = sqrt((pow(arr_step1[9][4]-arr_step2[3][4], 2)+pow(arr_step1[10][4]-arr_step2[3][4], 2)+pow(arr_step1[11][4]-arr_step2[3][4], 2))/2);
	arr_step3[3][5] = sqrt((pow(arr_step1[9][5]-arr_step2[3][5], 2)+pow(arr_step1[10][5]-arr_step2[3][5], 2)+pow(arr_step1[11][5]-arr_step2[3][5], 2))/2);
	arr_step3[3][6] = sqrt((pow(arr_step1[9][6]-arr_step2[3][6], 2)+pow(arr_step1[10][6]-arr_step2[3][6], 2)+pow(arr_step1[11][6]-arr_step2[3][6], 2))/2);
	arr_step3[3][7] = sqrt((pow(arr_step1[9][7]-arr_step2[3][7], 2)+pow(arr_step1[10][7]-arr_step2[3][7], 2)+pow(arr_step1[11][7]-arr_step2[3][7], 2))/2);
	arr_step3[3][8] = sqrt((pow(arr_step1[9][8]-arr_step2[3][8], 2)+pow(arr_step1[10][8]-arr_step2[3][8], 2)+pow(arr_step1[11][8]-arr_step2[3][8], 2))/2);
	arr_step3[3][9] = sqrt((pow(arr_step1[6][9]-arr_step2[3][9], 2)+pow(arr_step1[7][9]-arr_step2[3][9], 2)+pow(arr_step1[8][9]-arr_step2[3][9], 2))/2);
	arr_step3[3][10] = sqrt((pow(arr_step1[6][10]-arr_step2[3][10], 2)+pow(arr_step1[7][10]-arr_step2[3][10], 2)+pow(arr_step1[8][10]-arr_step2[3][10], 2))/2);
	arr_step3[3][11] = sqrt((pow(arr_step1[6][11]-arr_step2[3][11], 2)+pow(arr_step1[7][11]-arr_step2[3][11], 2)+pow(arr_step1[8][11]-arr_step2[3][11], 2))/2);
	arr_step3[3][12] = sqrt((pow(arr_step1[6][12]-arr_step2[3][12], 2)+pow(arr_step1[7][12]-arr_step2[3][12], 2)+pow(arr_step1[8][12]-arr_step2[3][12], 2))/2);
	arr_step3[3][13] = sqrt((pow(arr_step1[6][13]-arr_step2[3][13], 2)+pow(arr_step1[7][13]-arr_step2[3][13], 2)+pow(arr_step1[8][13]-arr_step2[3][13], 2))/2);
	arr_step3[3][14] = sqrt((pow(arr_step1[6][14]-arr_step2[3][14], 2)+pow(arr_step1[7][14]-arr_step2[3][14], 2)+pow(arr_step1[8][14]-arr_step2[3][14], 2))/2);*/
	a = *(*(arr_step1 + 9) + 0) - *(*(arr_step2 + 3) + 0);
	b = *(*(arr_step1 + 10) + 0) - *(*(arr_step2 + 3) + 0);
	c = *(*(arr_step1 + 11) + 0) - *(*(arr_step2 + 3) + 0);
	*(*(arr_step3 + 3) + 0) = sqrt((a * a + b * b + c * c) / 2);
	a = *(*(arr_step1 + 9) + 1) - *(*(arr_step2 + 3) + 1);
	b = *(*(arr_step1 + 10) + 1) - *(*(arr_step2 + 3) + 1);
	c = *(*(arr_step1 + 11) + 1) - *(*(arr_step2 + 3) + 1);
	*(*(arr_step3 + 3) + 1) = sqrt((a * a + b * b + c * c) / 2);
	a = *(*(arr_step1 + 9) + 2) - *(*(arr_step2 + 3) + 2);
	b = *(*(arr_step1 + 10) + 2) - *(*(arr_step2 + 3) + 2);
	c = *(*(arr_step1 + 11) + 2) - *(*(arr_step2 + 3) + 2);
	*(*(arr_step3 + 3) + 2) = sqrt((a * a + b * b + c * c) / 2);
	a = *(*(arr_step1 + 9) + 3) - *(*(arr_step2 + 3) + 3);
	b = *(*(arr_step1 + 10) + 3) - *(*(arr_step2 + 3) + 3);
	c = *(*(arr_step1 + 11) + 3) - *(*(arr_step2 + 3) + 3);
	*(*(arr_step3 + 3) + 3) = sqrt((a * a + b * b + c * c) / 2);
	a = *(*(arr_step1 + 9) + 4) - *(*(arr_step2 + 3) + 4);
	b = *(*(arr_step1 + 10) + 4) - *(*(arr_step2 + 3) + 4);
	c = *(*(arr_step1 + 11) + 4) - *(*(arr_step2 + 3) + 4);
	*(*(arr_step3 + 3) + 4) = sqrt((a * a + b * b + c * c) / 2);
	a = *(*(arr_step1 + 9) + 5) - *(*(arr_step2 + 3) + 5);
	b = *(*(arr_step1 + 10) + 5) - *(*(arr_step2 + 3) + 5);
	c = *(*(arr_step1 + 11) + 5) - *(*(arr_step2 + 3) + 5);
	*(*(arr_step3 + 3) + 5) = sqrt((a * a + b * b + c * c) / 2);
	a = *(*(arr_step1 + 9) + 6) - *(*(arr_step2 + 3) + 6);
	b = *(*(arr_step1 + 10) + 6) - *(*(arr_step2 + 3) + 6);
	c = *(*(arr_step1 + 11) + 6) - *(*(arr_step2 + 3) + 6);
	*(*(arr_step3 + 3) + 6) = sqrt((a * a + b * b + c * c) / 2);
	a = *(*(arr_step1 + 9) + 7) - *(*(arr_step2 + 3) + 7);
	b = *(*(arr_step1 + 10) + 7) - *(*(arr_step2 + 3) + 7);
	c = *(*(arr_step1 + 11) + 7) - *(*(arr_step2 + 3) + 7);
	*(*(arr_step3 + 3) + 7) = sqrt((a * a + b * b + c * c) / 2);
	a = *(*(arr_step1 + 9) + 8) - *(*(arr_step2 + 3) + 8);
	b = *(*(arr_step1 + 10) + 8) - *(*(arr_step2 + 3) + 8);
	c = *(*(arr_step1 + 11) + 8) - *(*(arr_step2 + 3) + 8);
	*(*(arr_step3 + 3) + 8) = sqrt((a * a + b * b + c * c) / 2);
	a = *(*(arr_step1 + 6) + 9) - *(*(arr_step2 + 3) + 9);
	b = *(*(arr_step1 + 7) + 9) - *(*(arr_step2 + 3) + 9);
	c = *(*(arr_step1 + 8) + 9) - *(*(arr_step2 + 3) + 9);
	*(*(arr_step3 + 3) + 9) = sqrt((a * a + b * b + c * c) / 2);
	a = *(*(arr_step1 + 6) + 10) - *(*(arr_step2 + 3) + 10);
	b = *(*(arr_step1 + 7) + 10) - *(*(arr_step2 + 3) + 10);
	c = *(*(arr_step1 + 8) + 10) - *(*(arr_step2 + 3) + 10);
	*(*(arr_step3 + 3) + 10) = sqrt((a * a + b * b + c * c) / 2);
	a = *(*(arr_step1 + 6) + 11) - *(*(arr_step2 + 3) + 11);
	b = *(*(arr_step1 + 7) + 11) - *(*(arr_step2 + 3) + 11);
	c = *(*(arr_step1 + 8) + 11) - *(*(arr_step2 + 3) + 11);
	*(*(arr_step3 + 3) + 11) = sqrt((a * a + b * b + c * c) / 2);
	a = *(*(arr_step1 + 6) + 12) - *(*(arr_step2 + 3) + 12);
	b = *(*(arr_step1 + 7) + 12) - *(*(arr_step2 + 3) + 12);
	c = *(*(arr_step1 + 8) + 12) - *(*(arr_step2 + 3) + 12);
	*(*(arr_step3 + 3) + 12) = sqrt((a * a + b * b + c * c) / 2);
	a = *(*(arr_step1 + 6) + 13) - *(*(arr_step2 + 3) + 13);
	b = *(*(arr_step1 + 7) + 13) - *(*(arr_step2 + 3) + 13);
	c = *(*(arr_step1 + 8) + 13) - *(*(arr_step2 + 3) + 13);
	*(*(arr_step3 + 3) + 13) = sqrt((a * a + b * b + c * c) / 2);
	a = *(*(arr_step1 + 6) + 14) - *(*(arr_step2 + 3) + 14);
	b = *(*(arr_step1 + 7) + 14) - *(*(arr_step2 + 3) + 14);
	c = *(*(arr_step1 + 8) + 14) - *(*(arr_step2 + 3) + 14);
	*(*(arr_step3 + 3) + 14) = sqrt((a * a + b * b + c * c) / 2);
	//SDW4
/*	arr_step3[4][0] = sqrt((pow(arr_step1[12][0]-arr_step2[4][0], 2)+pow(arr_step1[13][0]-arr_step2[4][0], 2)+pow(arr_step1[14][0]-arr_step2[4][0], 2))/2);
	arr_step3[4][1] = sqrt((pow(arr_step1[12][1]-arr_step2[4][1], 2)+pow(arr_step1[13][1]-arr_step2[4][1], 2)+pow(arr_step1[14][1]-arr_step2[4][1], 2))/2);
	arr_step3[4][2] = sqrt((pow(arr_step1[12][2]-arr_step2[4][2], 2)+pow(arr_step1[13][2]-arr_step2[4][2], 2)+pow(arr_step1[14][2]-arr_step2[4][2], 2))/2);
	arr_step3[4][3] = sqrt((pow(arr_step1[12][3]-arr_step2[4][3], 2)+pow(arr_step1[13][3]-arr_step2[4][3], 2)+pow(arr_step1[14][3]-arr_step2[4][3], 2))/2);
	arr_step3[4][4] = sqrt((pow(arr_step1[12][4]-arr_step2[4][4], 2)+pow(arr_step1[13][4]-arr_step2[4][4], 2)+pow(arr_step1[14][4]-arr_step2[4][4], 2))/2);
	arr_step3[4][5] = sqrt((pow(arr_step1[12][5]-arr_step2[4][5], 2)+pow(arr_step1[13][5]-arr_step2[4][5], 2)+pow(arr_step1[14][5]-arr_step2[4][5], 2))/2);
	arr_step3[4][6] = sqrt((pow(arr_step1[12][6]-arr_step2[4][6], 2)+pow(arr_step1[13][6]-arr_step2[4][6], 2)+pow(arr_step1[14][6]-arr_step2[4][6], 2))/2);
	arr_step3[4][7] = sqrt((pow(arr_step1[12][7]-arr_step2[4][7], 2)+pow(arr_step1[13][7]-arr_step2[4][7], 2)+pow(arr_step1[14][7]-arr_step2[4][7], 2))/2);
	arr_step3[4][8] = sqrt((pow(arr_step1[12][8]-arr_step2[4][8], 2)+pow(arr_step1[13][8]-arr_step2[4][8], 2)+pow(arr_step1[14][8]-arr_step2[4][8], 2))/2);
	arr_step3[4][9] = sqrt((pow(arr_step1[12][9]-arr_step2[4][9], 2)+pow(arr_step1[13][9]-arr_step2[4][9], 2)+pow(arr_step1[14][9]-arr_step2[4][9], 2))/2);
	arr_step3[4][10] = sqrt((pow(arr_step1[12][10]-arr_step2[4][10], 2)+pow(arr_step1[13][10]-arr_step2[4][10], 2)+pow(arr_step1[14][10]-arr_step2[4][10], 2))/2);
	arr_step3[4][11] = sqrt((pow(arr_step1[12][11]-arr_step2[4][11], 2)+pow(arr_step1[13][11]-arr_step2[4][11], 2)+pow(arr_step1[14][11]-arr_step2[4][11], 2))/2);
	arr_step3[4][12] = sqrt((pow(arr_step1[9][12]-arr_step2[4][12], 2)+pow(arr_step1[10][12]-arr_step2[4][12], 2)+pow(arr_step1[11][12]-arr_step2[4][12], 2))/2);
	arr_step3[4][13] = sqrt((pow(arr_step1[9][13]-arr_step2[4][13], 2)+pow(arr_step1[10][13]-arr_step2[4][13], 2)+pow(arr_step1[11][13]-arr_step2[4][13], 2))/2);
	arr_step3[4][14] = sqrt((pow(arr_step1[9][14]-arr_step2[4][14], 2)+pow(arr_step1[10][14]-arr_step2[4][14], 2)+pow(arr_step1[11][14]-arr_step2[4][14], 2))/2);*/
	a = *(*(arr_step1 + 12) + 0) - *(*(arr_step2 + 4) + 0);
	b = *(*(arr_step1 + 13) + 0) - *(*(arr_step2 + 4) + 0);
	c = *(*(arr_step1 + 14) + 0) - *(*(arr_step2 + 4) + 0);
	*(*(arr_step3 + 4) + 0) = sqrt((a * a + b * b + c * c) / 2);
	a = *(*(arr_step1 + 12) + 1) - *(*(arr_step2 + 4) + 1);
	b = *(*(arr_step1 + 13) + 1) - *(*(arr_step2 + 4) + 1);
	c = *(*(arr_step1 + 14) + 1) - *(*(arr_step2 + 4) + 1);
	*(*(arr_step3 + 4) + 1) = sqrt((a * a + b * b + c * c) / 2);
	a = *(*(arr_step1 + 12) + 2) - *(*(arr_step2 + 4) + 2);
	b = *(*(arr_step1 + 13) + 2) - *(*(arr_step2 + 4) + 2);
	c = *(*(arr_step1 + 14) + 2) - *(*(arr_step2 + 4) + 2);
	*(*(arr_step3 + 4) + 2) = sqrt((a * a + b * b + c * c) / 2);
	a = *(*(arr_step1 + 12) + 3) - *(*(arr_step2 + 4) + 3);
	b = *(*(arr_step1 + 13) + 3) - *(*(arr_step2 + 4) + 3);
	c = *(*(arr_step1 + 14) + 3) - *(*(arr_step2 + 4) + 3);
	*(*(arr_step3 + 4) + 3) = sqrt((a * a + b * b + c * c) / 2);
	a = *(*(arr_step1 + 12) + 4) - *(*(arr_step2 + 4) + 4);
	b = *(*(arr_step1 + 13) + 4) - *(*(arr_step2 + 4) + 4);
	c = *(*(arr_step1 + 14) + 4) - *(*(arr_step2 + 4) + 4);
	*(*(arr_step3 + 4) + 4) = sqrt((a * a + b * b + c * c) / 2);
	a = *(*(arr_step1 + 12) + 5) - *(*(arr_step2 + 4) + 5);
	b = *(*(arr_step1 + 13) + 5) - *(*(arr_step2 + 4) + 5);
	c = *(*(arr_step1 + 14) + 5) - *(*(arr_step2 + 4) + 5);
	*(*(arr_step3 + 4) + 5) = sqrt((a * a + b * b + c * c) / 2);
	a = *(*(arr_step1 + 12) + 6) - *(*(arr_step2 + 4) + 6);
	b = *(*(arr_step1 + 13) + 6) - *(*(arr_step2 + 4) + 6);
	c = *(*(arr_step1 + 14) + 6) - *(*(arr_step2 + 4) + 6);
	*(*(arr_step3 + 4) + 6) = sqrt((a * a + b * b + c * c) / 2);
	a = *(*(arr_step1 + 12) + 7) - *(*(arr_step2 + 4) + 7);
	b = *(*(arr_step1 + 13) + 7) - *(*(arr_step2 + 4) + 7);
	c = *(*(arr_step1 + 14) + 7) - *(*(arr_step2 + 4) + 7);
	*(*(arr_step3 + 4) + 7) = sqrt((a * a + b * b + c * c) / 2);
	a = *(*(arr_step1 + 12) + 8) - *(*(arr_step2 + 4) + 8);
	b = *(*(arr_step1 + 13) + 8) - *(*(arr_step2 + 4) + 8);
	c = *(*(arr_step1 + 14) + 8) - *(*(arr_step2 + 4) + 8);
	*(*(arr_step3 + 4) + 8) = sqrt((a * a + b * b + c * c) / 2);
	a = *(*(arr_step1 + 12) + 9) - *(*(arr_step2 + 4) + 9);
	b = *(*(arr_step1 + 13) + 9) - *(*(arr_step2 + 4) + 9);
	c = *(*(arr_step1 + 14) + 9) - *(*(arr_step2 + 4) + 9);
	*(*(arr_step3 + 4) + 9) = sqrt((a * a + b * b + c * c) / 2);
	a = *(*(arr_step1 + 12) + 10) - *(*(arr_step2 + 4) + 10);
	b = *(*(arr_step1 + 13) + 10) - *(*(arr_step2 + 4) + 10);
	c = *(*(arr_step1 + 14) + 10) - *(*(arr_step2 + 4) + 10);
	*(*(arr_step3 + 4) + 10) = sqrt((a * a + b * b + c * c) / 2);
	a = *(*(arr_step1 + 12) + 11) - *(*(arr_step2 + 4) + 11);
	b = *(*(arr_step1 + 13) + 11) - *(*(arr_step2 + 4) + 11);
	c = *(*(arr_step1 + 14) + 11) - *(*(arr_step2 + 4) + 11);
	*(*(arr_step3 + 4) + 11) = sqrt((a * a + b * b + c * c) / 2);
	a = *(*(arr_step1 + 9) + 12) - *(*(arr_step2 + 4) + 12);
	b = *(*(arr_step1 + 10) + 12) - *(*(arr_step2 + 4) + 12);
	c = *(*(arr_step1 + 11) + 12) - *(*(arr_step2 + 4) + 12);
	*(*(arr_step3 + 4) + 12) = sqrt((a * a + b * b + c * c) / 2);
	a = *(*(arr_step1 + 9) + 13) - *(*(arr_step2 + 4) + 13);
	b = *(*(arr_step1 + 10) + 13) - *(*(arr_step2 + 4) + 13);
	c = *(*(arr_step1 + 11) + 13) - *(*(arr_step2 + 4) + 13);
	*(*(arr_step3 + 4) + 13) = sqrt((a * a + b * b + c * c) / 2);
	a = *(*(arr_step1 + 9) + 14) - *(*(arr_step2 + 4) + 14);
	b = *(*(arr_step1 + 10) + 14) - *(*(arr_step2 + 4) + 14);
	c = *(*(arr_step1 + 11) + 14) - *(*(arr_step2 + 4) + 14);
	*(*(arr_step3 + 4) + 14) = sqrt((a * a + b * b + c * c) / 2);
}

//ËÄ´Î¼ÆËã
void step4Cal(double arr_step2[][SUB_CNT], double arr_step3[][SUB_CNT], double arr_step4[][SUB_CNT]) {
	int i,j;
	//¼ÆËã
	for ( i = 0; i < 4; i++) {
		for (j = 0; j < SUB_CNT; j++) {
/*			double val = arr_step2[i + 1][j];
			val -= arr_step2[0][j];
			val -= 0.5*arr_step3[0][j];
			val -= 0.5*arr_step3[i + 1][j];
			arr_step4[i][j] = val;*/
			*(*(arr_step4 + i) + j) = *(*(arr_step2 + i + 1) + j) - *(*arr_step2 + j) - 0.5 * (*(*arr_step3 + j)) - 0.5 * (*(*(arr_step3 + i + 1) + j));
		}
	}
}

//Îå´Î¼ÆËã
void step5Cal(double arr_step4[][SUB_CNT], double arr_step5[]) {
	int i,j;
	//¼ÆËã
	for ( i = 0; i < 4; i++) {
		double sum = 0.0;
		for (j = 0; j < SUB_CNT; j++) {
			sum += arr_step4[i][j];
			//sum += *(*(arr_step4 + i) + j);
		}
		arr_step5[i] = sum / SUB_CNT;
	}
}

//µ¥¸öÊýÁ¿¼¶µÄ´¦Àí
void CombResult(int m, int n) {

	if (n > m) {
		return;
	}

	long tmp_len = n;
	int combItem[tmp_len];
	memset(combItem, 0, tmp_len * sizeof(int));
	int pComp[tmp_len];
	memset(pComp, 0, tmp_len * sizeof(int));
	unsigned long num = m - n;
	long long result_count = 0;

    //³õÊ¼»¯×éºÏ¼ÆËãÊý¾Ý
    long i,j,k,a,b;
    for(i = 0; i < tmp_len; i++) {
        combItem[i] = i + 1;
        pComp[i] = num + i + 1;
    }

    printf("N:%d\n",n);
    double combin_count = Total(m, n);

    printf("Combin count:%.0f\n",combin_count);

    //µ¥¸ö×éºÏÑ¡³öµÄÔ­Ê¼Êý¾Ý
    double arr_tmp_right[GENE_CNT][SUB_CNT];
    double arr_tmp_left[SUB_CNT][GENE_CNT];
    //Ò»´Î¼ÆËãºóµÄ½á¹û¼¯
    double arr_step1[SUB_CNT][SUB_CNT];
    //¶þ´Î¼ÆËãºóµÄ½á¹û¼¯
	double arr_step2[5][SUB_CNT];
    //Èý´Î¼ÆËãºóµÄ½á¹û¼¯
	double arr_step3[5][SUB_CNT];
	//ËÄ´Î¼ÆËãºóµÄ½á¹û¼¯
	double arr_step4[4][SUB_CNT];
	//Îå´Î¼ÆËãºóµÄ½á¹û¼¯
	double arr_step5[4];
    //´¦ÀíÃ¿ÖÖ×éºÏ
	long loop[2] = {0},dloop[2] = {0};
	//double dval = comb;
	long dvd = 1000000000;
	loop[0] = combin_count / dvd;
	loop[1] = combin_count - loop[0] * dvd;
	dloop[0] = dvd;
	dloop[1] = 1;
	int siz = 0;
	//double d = 0.0;
	//for(d = 0.0; d < combin_count; d += 1.0) {
	//    	if (d > 0.01) {
	for (i = 0; i < 2; i++) {
		for (a = 1; a < dloop[i] + 1; a++) {
			for (b = 1; b < loop[i] + 1; b++) {
				if (siz > 0) {
					CarryComb(combItem, pComp, tmp_len - 1);
				}
				siz = sizeof(combItem) / sizeof(int);

				memset(arr_tmp_right, 0, sizeof(arr_tmp_right));
				memset(arr_tmp_left, 0, sizeof(arr_tmp_left));
				//È¡µÃµ¥¸ö×éºÏÑ¡³öµÄÔ­Ê¼Êý¾Ý
				SelectData(combItem, siz, arr_tmp_right, arr_tmp_left);

				//Ò»´Î¼ÆËã
				memset(arr_step1, 0, sizeof(arr_step1));
				step1Cal(arr_tmp_right, arr_tmp_left, siz, arr_step1);
		/*        //Ò»´Î¼ÆËã½á¹ûÊä³ö
				printf("Step1:\n");
				for(j = 0; j < SUB_CNT; j++) {
					for(k = 0; k < SUB_CNT; k++) {
						printf(" %f ", arr_step1[j][k]);
					}
					printf("\n");
				}
				printf("\n\n");*/

				//¶þ´Î¼ÆËã
				memset(arr_step2, 0, sizeof(arr_step2));
				step2Cal(arr_step1, arr_step2);
				//¶þ´Î¼ÆËã½á¹ûÊä³ö
		/*        printf("Step2:\n");
				for(j = 0; j < 5; j++) {
					for(k = 0; k < SUB_CNT; k++) {
						printf(" %f ", arr_step2[j][k]);
					}
					printf("\n");
				}
				printf("\n\n");*/

				//Èý´Î¼ÆËã
				memset(arr_step3, 0, sizeof(arr_step3));
				step3Cal(arr_step1, arr_step2, arr_step3);
				//Èý´Î¼ÆËã½á¹ûÊä³ö
		/*        printf("Step3:\n");
				for(j = 0; j < 5; j++) {
					for(k = 0; k < SUB_CNT; k++) {
						printf(" %f ", arr_step3[j][k]);
					}
					printf("\n");
				}
				printf("\n\n");*/

				//ËÄ´Î¼ÆËã
				memset(arr_step4, 0, sizeof(arr_step4));
				step4Cal(arr_step2, arr_step3, arr_step4);
				//ËÄ´Î¼ÆËã½á¹ûÊä³ö
		/*        printf("Step4:\n");
				for(j = 0; j < 4; j++) {
					for(k = 0; k < SUB_CNT; k++) {
						printf(" %f ", arr_step4[j][k]);
					}
					printf("\n");
				}
				printf("\n\n");*/

				//Îå´Î¼ÆËã
				memset(arr_step5, 0, sizeof(arr_step5));
				step5Cal(arr_step4, arr_step5);
				//Îå´Î¼ÆËã½á¹ûÊä³ö
		/*        printf("Step5:\n");
				for(j = 0; j < 4; j++) {
					printf(" %f ", arr_step5[j]);
				}
				printf("\n\n\n");*/

				//ÅÐ¶ÏËÄ´Î¼ÆËã½á¹ûÊÇ·ñÈ«²¿´óÓÚ0
				int flg = 0;
				for(j = 0; j < 4; j++) {
					for(k = 0; k < SUB_CNT; k++) {
						//if (arr_step4[j][k] < 0.00001) {
						if (*(*(arr_step4 + j) + k) < 0.00001) {
							flg = 1;
						}
					}
				}

				//Êä³ö½á¹û
				if (flg == 0) {
					result_count++;
					double res = (arr_step5[0] + arr_step5[1] + arr_step5[2] + arr_step5[3]) / 4;
					//½á¹ûÊä³ö
					/*printf("comb: ");
					for (j = 0; j < siz; j++) {
						printf(" %d ", combItem[j]);
					}
					printf("\nres:%f\n", res);*/
					//RD×î´óÖµ¼°RD×î´óÖµ¶ÔÓ¦µÄ×éºÏ
					if (maxRD < res) {
						maxRD = res;
						memset(maxComb, 0, sizeof(int) * GENE_CNT);
						for (j = 0; j < siz; j++) {
							maxComb[j] = combItem[j];
						}
					}
				}
			}
		}
    }
    printf("Result count:%ld\n\n",result_count);
}
