# Supplementary material for: Selection of Reliable Biomarkers from PCR Array Analyses Using Relative Distance Computational Model: Methodology and Proof-of-Concept Study
Source: PLoS One. 2013 Dec 12;8(12):e83954. doi: 10.1371/journal.pone.0083954 (PMC3861511; doi:10.1371/journal.pone.0083954)
Supplement: Program S1 — (ZIP) [file pone.0083954.s005.zip › gene/Gene.h]

/*
 * Gene.h
 *
 *  Created on: 2013-5-6
 *      Author: suzhan
 */

#ifndef GENE_H_
#define GENE_H_

#include <string.h>
#include <math.h>
#include <stdio.h>
//....
static const int GENE_CNT = 61;
//...........
static const int SUB_CNT = 15;

int exe(int n);
double Total(int m, int n);
void CarryComb(int pCombItem[], int pComp[], long n);
void CombResult(int m, int n);
void SelectData(int pCombItem[],int siz,double arr_tmp_right[][SUB_CNT],double arr_tmp_left[][GENE_CNT]);
void step1Cal(double arr_tmp_right[][SUB_CNT],double arr_tmp_left[][GENE_CNT],int siz,double arr_step1[][SUB_CNT]);
void step2Cal(double arr_step1[][SUB_CNT], double arr_step2[][SUB_CNT]);
void step3Cal(double arr_step1[][SUB_CNT], double arr_step2[][SUB_CNT], double arr_step3[][SUB_CNT]);
void step4Cal(double arr_step2[][SUB_CNT], double arr_step3[][SUB_CNT], double arr_step4[][SUB_CNT]);
void step5Cal(double arr_step4[][SUB_CNT], double arr_step5[]);

#endif /* GENE_H_ */
