# Supplementary material for: Selection of Reliable Biomarkers from PCR Array Analyses Using Relative Distance Computational Model: Methodology and Proof-of-Concept Study
Source: PLoS One. 2013 Dec 12;8(12):e83954. doi: 10.1371/journal.pone.0083954 (PMC3861511; doi:10.1371/journal.pone.0083954)
Supplement: Program S1 — (ZIP) [file pone.0083954.s005.zip › gene/makefile]

objects = Gene.o
CC=gcc

all : $(objects)
	gcc -o3 -lm -o gene $(objects) 
gene.o : Gene.c 
	gcc -c Gene.c 

clean :
	rm gene $(objects)
